# Supplementary material for: Forest management in southern China generates short term extensive carbon sequestration
Source: Nat Commun. 2020 Jan 8;11:129. doi: 10.1038/s41467-019-13798-8 (PMC6949300; doi:10.1038/s41467-019-13798-8)
Supplement: Supplementary file 3 — Source data [file 41467_2019_13798_MOESM3_ESM.xlsx]

## Sheet: fig1a
Year	tree cover	bare ground	short veg
2000
2001	30.1	5.8	64.1
2002	32.2	5.3	62.5
2003	30.1	6.4	63.5
2004	28.4	4	67.6
2005	32.5	4.8	62.7
2006	30.8	5.6	63.6
2007	31.7	5.6	62.7
2008	34.6	5.1	60.3
2009	34	4.9	61.1
2010	31.7	5.6	62.7
2011	31	5.1	63.9
2012	35.4	4.8	59.8
2013	34.6	3.8	61.6
2014	34.7	4.8	60.5
2015	38.9	3.8	57.3
2016	39.3	3.4	57.3
2017

## Sheet: fig1c
Year	CO2 emissions	SD	net C change
2000	0.21264	0.01346
2001	0.21935	0.01403
2002	0.24166	0.01585
2003	0.27875	0.01778	0.107829
2004	0.30561	0.02125	0.0882189
2005	0.36482	0.02178	-0.0550503
2006	0.41335	0.02394	0.0818169
2007	0.45022	0.02616	-0.00786675
2008	0.46703	0.02575	0.0637848
2009	0.51	0.02637	0.10478
2010	0.55954	0.02941	0.136628
2011	0.61365	0.03249	0.0193864
2012	0.62567	0.03027	0.211733
2013	0.60218	0.02982	0.247678
2014	0.60349	0.03003	0.165283
2015	0.60567	0.02367	0.174077
2016			0.288336
2017			0.257402

## Sheet: fig2a
	vod	modis
2010	46.0334	46.5361
2011	47.4184	46.6228
2012	48.839	47.7197
2013	49.8036	49.0138
2014	49.7374	49.8895
2015	50.0019	50.8113
2016	51.93	52.3171
2017	52.0883	53.6424

## Sheet: fig3
	Cdensitychange	Cstockchange	Albedo	CO2	CO2China	stock2002	gain	loss
Old forest	0.299077	0.00499356	0.025709	0.876155	0.211	1.71282	0.321772	-0.23044
Forest	0.611216	0.0234936	0.0194932	4.18827	1.0045	2.75698	1.02832	-0.646466
Non forest	0.392482	0.0319897	-0.0131636	5.23616	1.24	1.61099	1.65552	-1.10025
Recovery	1.56459	0.0159588	-0.0101166	3.31525	0.7935	0.37108	0.382418	-0.138662
Afforestation	1.51114	0.0208964	-0.0057311	4.19308	1.003	0.480205	0.538079	-0.210931
Deforestation	-0.127054	-6.77525e-05	0.0653555	-0.223849	-0.0535	0.203746	0.0851141	-0.0824742
Rotation	0.865576	0.0173692	0.0181819	2.67166	0.6385	0.99026	0.733785	-0.472622
Rotation2	0.254	0.000893212	0.0469181	-0.0542026	-0.0125	0.218007	0.108156	-0.0943601

## Sheet: fig4d
	2003	2004	2005	2006	2007	2008	2009	2010	2011	2012	2013	2014	2015
Old forest	0.0325114	0.00759788	-0.0230258	0.0204014	0.012693	0.000206324	0.00417824	0.00817525	0.00574784	0.00945566	0.0283037	-0.000221236	0.00787659
Forest	0.100064	0.0606004	-0.0499553	0.0529862	0.0153058	0.00406189	0.0276623	0.0513997	0.0302018	0.0744873	0.0926022	0.0324151	0.0526446
Non-forest	0.0459828	0.0947365	-0.0105679	0.0556416	-0.0451389	0.0754425	0.059247	0.0557151	-0.0466551	0.0790851	0.122826	0.106051	0.0883352
Recovery	0.0446396	0.069441	0.0164114	0.0376737	0.015425	0.0302941	0.0398602	0.0265258	0.00772529	0.0356841	0.0351792	0.0355975	0.0365261
Afforestation	0.0929863	0.0680622	0.00191377	0.0285297	0.00607901	0.0246039	0.036753	0.037978	0.0165282	0.061486	0.0575486	0.052438	0.0601932
Deforestation	0.00586066	-0.0119766	-0.018219	-0.00585344	-0.00520284	-0.00540522	-0.00195882	0.0040129	0.00261956	0.00518886	0.00401253	-0.00127955	-0.000899474
Rotation	0.0620363	0.00788688	-0.0511873	0.0115347	-0.0140155	0.00814349	0.0365421	0.0538864	0.0148387	0.0652432	0.0639344	0.0462388	0.0422334
Rotation_2	0.00605905	-0.0137877	-0.0165825	-0.00311707	-0.00204244	-0.00201807	0.000774411	0.00714418	0.0023676	0.00784742	0.00581973	0.000830839	-0.000341741

## Sheet: fig4e
Carbon_stock_sum	2002	2003	2004	2005	2006	2007	2008	2009	2010	2011	2012	2013	2014	2015	2016	2017
Old forest	1.71282	1.72189	1.72421	1.71581	1.72424	1.72995	1.73005	1.73218	1.73676	1.74028	1.7462	1.76324	1.76311	1.76788	1.77804	1.80416
Forest	2.75698	2.78486	2.80338	2.78516	2.80706	2.81395	2.81585	2.82996	2.85872	2.87725	2.92385	2.97962	2.99918	3.03106	3.08078	3.13882
Non-forest	1.61099	1.62409	1.65257	1.64871	1.67171	1.6514	1.68669	1.71681	1.74799	1.71935	1.76885	1.84279	1.90674	1.96026	2.0709	2.1659
Recovery	0.37108	0.38353	0.404746	0.410733	0.426305	0.43325	0.447398	0.467727	0.482569	0.487309	0.509635	0.53082	0.552302	0.574425	0.599452	0.614835
Afforestation	0.480205	0.50613	0.526923	0.527621	0.539414	0.542151	0.553642	0.572385	0.593635	0.603778	0.642248	0.676902	0.708548	0.745005	0.786176	0.80735
Deforestation	0.203746	0.205379	0.201719	0.195072	0.192653	0.19031	0.187786	0.186788	0.189033	0.19064	0.193887	0.196304	0.195532	0.194987	0.199996	0.206386
Rotation	0.99026	1.00754	1.00994	0.991261	0.996029	0.989719	0.993522	1.01216	1.04231	1.05142	1.09224	1.13074	1.15864	1.18422	1.22378	1.25139
Rotation_2	0.218007	0.219678	0.215467	0.209418	0.208129	0.207209	0.206267	0.206662	0.210659	0.212112	0.217022	0.220527	0.221029	0.220822	0.225823	0.231788

## Sheet: 4f
	timber in PgC
2002	0.00355094
2003	0.00389899
2004	0.00435391
2005	0.00570518
2006	0.0063182
2007	0.00849883
2008	0.00713125
2009	0.00835704
2010	0.00961568
2011	0.00967695
2012	0.0108975
2013	0.0108403
2014	0.00957123
2015	0.0109456
2016	0.0124983
2017	0.00812399

## Sheet: fig4g
	%
Old forest	8.77625
Forest	20.4814
Non-forest	43.811
Recovery	5.45609
Afforestation	7.38068
Deforestation	1.6007
Rotation	10.6389
Rotation_2	1.85499

## Sheet: figS8
Year	ET GLEAM	ET MODIS	SD ET				Albedo	ET	LST day	LST night
2000						Old forest	0.025709	-1.00966	-0.0185347	0.0354004
2001		374.471	49.0086			Forest	0.0194932	1.51526	-0.0379216	0.0256342
2002		402.365	37.8838			Non forest	-0.0131636	3.63962	-0.00655874	0.012876
2003	805	420.453	56.7797			Recovery	-0.0101166	5.64601	-0.0573568	0.0192116
2004	817	409.549	55.5312			Afforestation	-0.0057311	5.43014	-0.0578076	0.0152846
2005	807	377.524	36.5543			Deforestation	0.0653555	0.869553	-0.0255356	0.02501
2006	837	405.35	32.244			Rotation	0.0181819	3.34466	-0.0418867	0.0160988
2007	825	388.089	43.9706			Rotation2	0.0469181	1.28011	-0.0351372	0.0189841
2008	843	334.628	32.1764
2009	836	426.622	55.4096
2010	799	374.683	28.9103
2011	836	407.904	36.0473
2012	810	344.55	29.3521
2013	880	464.95	38.0161
2014	842	389.27	29.6341
2015	868	422.612	32.94
2016	896	461.227	45.4715
2017	785	452.528	41.0529
